# Supplementary material for: The Persistence of Staphylococcus aureus in Pressure Ulcers: A Colonising Role
Source: Genes (Basel). 2021 Nov 25;12(12):1883. doi: 10.3390/genes12121883 (PMC8701790; doi:10.3390/genes12121883)
Supplement: Supplementary file 1 [file genes-12-01883-s001.zip]

Archive with 1 entries (1 files):
- genes-1455205-supplementary.pdf
